# Supplementary material for: Modification and Validation of a Reference Real-Time RT-PCR Method for the Detection of a New African Horse Sickness Virus Variant
Source: Microorganisms. 2025 Nov 25;13(12):2684. doi: 10.3390/microorganisms13122684 (PMC12735099; doi:10.3390/microorganisms13122684)
Supplement: Supplementary file 1 [file microorganisms-13-02684-s001.zip]

Archive with 3 entries (3 files):
- Supplementary tables.pdf
- Sup_Fig_1.pdf
- Sup_Fig 2.pdf
